# Supplementary material for: Genomic insights into the conservation status of the Idle Crayfish Austropotamobius bihariensis Pârvulescu, 2019: low genetic diversity in the endemic crayfish species of the Apuseni Mountains
Source: BMC Ecol Evol. 2024 Jun 11;24:78. doi: 10.1186/s12862-024-02268-5 (PMC11165767; doi:10.1186/s12862-024-02268-5)
Supplement: Supplementary file 1 — Supplementary Material 1 [file 12862_2024_2268_MOESM1_ESM.xlsx]

## Sheet: Table S1
Table S1. Sampling site locations, code and sampling size of A. bihariensis populations.
River basin	Population	Code	Sample size	GPS N	GPS E
Arieș	Bistra	BIS	20	46.4059	23.0541
Arieș	Starpă	STE	20	46.4728	22.9175
Barcău	Mare	MAR	20	47.1242	22.6216
Criș Alb	Corbului	COR	10	46.4244	22.3438
Criș Alb	Dudușoaia	DUD	20	46.4334	22.2324
Criș Alb	Rănușa	RAN	16	46.4391	22.2672
Criș Negru	Boga	BOG	20	46.6107	22.661
Criș Negru	Cuților	CUT	20	46.8311	22.3977
Criș Negru	Racu	RAC	20	46.6631	22.5255
Criș Negru	Tâlniciorii	TAL	20	46.4182	22.4672
Criș Repede	Anișelului	ANI	10	46.7883	22.8872
Criș Repede	Iadului	IAD	20	46.7447	22.5597
Criș Repede	Preluca	PRE	19	46.7257	22.8813
