# Supplementary material for: Genomic insights into the conservation status of the Idle Crayfish Austropotamobius bihariensis Pârvulescu, 2019: low genetic diversity in the endemic crayfish species of the Apuseni Mountains
Source: BMC Ecol Evol. 2024 Jun 11;24:78. doi: 10.1186/s12862-024-02268-5 (PMC11165767; doi:10.1186/s12862-024-02268-5)
Supplement: Supplementary file 2 — Supplementary Material 2 [file 12862_2024_2268_MOESM2_ESM.xlsx]

## Sheet: Table S2
Table S2. River basin, population, number of demultiplexed reads, assembled loci and variant sites after filtering for each individual
Sample ID	Basin	Population	Demultiplexed Reads	N loci assembled	N present variant sites after filtering
74-ANI09F2-P01-B10	Repede	ANI	52119887	95689
84-ANI09M2-P01-D11	Repede	ANI	56204523	140536
109-ANI09F3-P02-E02	Repede	ANI	23823343	66887	4676
126-ANI09F4-P02-F04	Repede	ANI	69337711	148907	4355
135-ANI09M1-P02-G05	Repede	ANI	21732554	64497	4685
150-ANI09M4-P02-F07	Repede	ANI	19840138	69080	4714
204-ANI09M3-P03-D02	Repede	ANI	5400671	37152	4851
226-ANI09M6-P03-B05	Repede	ANI	2349215	26734
231-ANI09M5-P03-G05	Repede	ANI	3618912	31623	4794
242-ANI09F1-P03-B07	Repede	ANI	5860482	37612	4858
46-BIS08M1-P01-F06	Aries	BIS	10374827	47723	4654
58-BIS08M2-P01-B08	Aries	BIS	16884553	60626	4628
89-BIS08M3-P01-A12	Aries	BIS	10388743	50698	4765
96-BIS08F10-P01-H12	Aries	BIS	20901651	75003	4749
100-BIS08M9-P02-D01	Aries	BIS	13942121	62694	4781
102-BIS08M4-P02-F01	Aries	BIS	11240807	53299	4783
121-BIS08M6-P02-A04	Aries	BIS	8844804	52497	4815
123-BIS08M10-P02-C04	Aries	BIS	12763367	62103	4805
141-BIS08M7-P02-E06	Aries	BIS	16359677	68322	4796
147-BIS08F6-P02-C07	Aries	BIS	23428804	66236	4672
163-BIS08F5-P02-C09	Aries	BIS	7104335	43878	4814
168-BIS08M8-P02-H09	Aries	BIS	21930039	101043	4759
171-BIS08F9-P02-C10	Aries	BIS	27281503	83460	4801
173-BIS08F2-P02-E10	Aries	BIS	27253286	74795	4786
174-BIS08F7-P02-F10	Aries	BIS	25924015	79539	4810
180-BIS08F8-P02-D11	Aries	BIS	28210991	95400	4793
185-BIS08F3-P02-A12	Aries	BIS	14113211	53416	4841
186-BIS08M5-P02-B12	Aries	BIS	33192102	74932	4685
227-BIS08F4-P03-C05	Aries	BIS	6290708	38359	4843
247-BIS08F1-P03-G07	Aries	BIS	6707306	37640	4837
97-BOG04M10-P02-A01	Negru	BOG	8032256	46649	4600
122-BOG04M2-P02-B04	Negru	BOG	13874522	59774	4818
125-BOG04M8-P02-E04	Negru	BOG	28956604	74712	4501
132-BOG04M4-P02-D05	Negru	BOG	15236897	75123	4771
137-BOG04M7-P02-A06	Negru	BOG	12624453	58334	4818
149-BOG04M3-P02-E07	Negru	BOG	24336691	86845	4718
158-BOG04M5-P02-F08	Negru	BOG	30356298	90782	4408
160-BOG04F1-P02-H08	Negru	BOG	20770038	72585	4760
161-BOG04M1-P02-A09	Negru	BOG	21675659	68628	4639
169-BOG04F2-P02-A10	Negru	BOG	24852560	75471	4707
187-BOG04M6-P02-C12	Negru	BOG	26382678	79786	4645
190-BOG04M9-P02-F12	Negru	BOG	34026794	78500	4624
193-BOG04M13-P03-A01	Negru	BOG	7807828	43676	4838
201-BOG04M12-P03-A02	Negru	BOG	7066456	40388	4841
206-BOG04M11-P03-F02	Negru	BOG	8835933	43719	4836
210-BOG04F7-P03-B03	Negru	BOG	32933319	77297	4779
228-BOG04F3-P03-D05	Negru	BOG	8080766	42508	4833
232-BOG04F6-P03-H05	Negru	BOG	5656626	36088	4837
245-BOG04F5-P03-E07	Negru	BOG	8332711	43181	4850
252-BOG04F4-P03-D08	Negru	BOG	6032789	37933	4854
72-COR01F7-P01-H09	Alb	COR	9417399	51777	4600
183-COR01F2-P02-G11	Alb	COR	8884387	50712	4813
184-COR01F6-P02-H11	Alb	COR	22764178	79347	4790
194-COR01M3-P03-B01	Alb	COR	6044952	39175	4825
197-COR01M1-P03-E01	Alb	COR	6828199	40428	4808
198-COR01M2-P03-F01	Alb	COR	11071485	48362	4811
218-COR01F4-P03-B04	Alb	COR	5328382	36964	4815
223-COR01F5-P03-G04	Alb	COR	5652662	37236	4805
229-COR01F1-P03-E05	Alb	COR	6003457	38052	4816
253-COR01F3-P03-E08	Alb	COR	3800386	32340	4762
53-CUT13M16-P01-E07	Negru	CUT	27872896	93329	4617
67-CUT13M17-P01-C09	Negru	CUT	24649269	78279	4729
105-CUT13M1-P02-A02	Negru	CUT	8085356	46650	4827
116-CUT13F1-P02-D03	Negru	CUT	4420748	38438
118-CUT13M4-P02-F03	Negru	CUT	9052438	51992	4807
127-CUT13M2-P02-G04	Negru	CUT	11863384	54585	4839
128-CUT13M15-P02-H04	Negru	CUT	16923407	64031	4828
144-CUT13F5-P02-H06	Negru	CUT	27040150	70996	4730
152-CUT13F4-P02-H07	Negru	CUT	26007303	79405	4752
162-CUT13F2-P02-B09	Negru	CUT	12262677	55436	4814
178-CUT13M6-P02-B11	Negru	CUT	24515141	75622	4699
179-CUT13F7-P02-C11	Negru	CUT	6973576	45276	4716
188-CUT13M7-P02-D12	Negru	CUT	23964344	70710	4795
195-CUT13F3-P03-C01	Negru	CUT	6326585	38902	4853
212-CUT13M5-P03-D03	Negru	CUT	5532616	37017	4855
215-CUT13F10-P03-G03	Negru	CUT	4553227	35914	4827
219-CUT13M3-P03-C04	Negru	CUT	4512165	34064	4813
225-CUT13F9-P03-A05	Negru	CUT	7160822	42219	4842
235-CUT13F8-P03-C06	Negru	CUT	7174168	41540	4851
240-CUT13F6-P03-H06	Negru	CUT	5976465	39033	4848
30-DUD02F10-P01-F04	Alb	DUD	46219571	90638	4393
139-DUD02F6-P02-C06	Alb	DUD	14694099	56273	4803
140-DUD02F4-P02-D06	Alb	DUD	20064367	64679	4786
142-DUD02F3-P02-F06	Alb	DUD	21923468	64373	4812
145-DUD02M9-P02-A07	Alb	DUD	7865340	48101	4733
151-DUD02F1-P02-G07	Alb	DUD	21435089	64447	4722
167-DUD02M1-P02-G09	Alb	DUD	20450273	72435	4800
189-DUD02F5-P02-E12	Alb	DUD	7601777	44838	4779
191-DUD02F9-P02-G12	Alb	DUD	25365971	93607	4759
199-DUD02F7-P03-G01	Alb	DUD	5561231	37967	4819
202-DUD02F8-P03-B02	Alb	DUD	8714626	45077	4814
216-DUD02F2-P03-H03	Alb	DUD	6866679	41753	4811
217-DUD02M2-P03-A04	Alb	DUD	7038792	40590	4831
222-DUD02M8-P03-F04	Alb	DUD	8134603	43369	4832
234-DUD02M6-P03-B06	Alb	DUD	7419540	41569	4836
237-DUD02M7-P03-E06	Alb	DUD	6675654	39734	4839
246-DUD02M4-P03-F07	Alb	DUD	5411119	36087	4827
251-DUD02M5-P03-C08	Alb	DUD	7857538	41792	4839
254-DUD02M10-P03-F08	Alb	DUD	6422818	38969	4826
255-DUD02M3-P03-G08	Alb	DUD	10033579	46077	4836
21-IAD12F5-P01-E03	Repede	IAD	19769043	59986	4578
47-IAD12F3-P01-G06	Repede	IAD	13900275	51852	4630
68-IAD12F4-P01-D09	Repede	IAD	28513162	73730	4506
75-IAD12F1-P01-C10	Repede	IAD	32828405	82726
85-IAD12F2-P01-E11	Repede	IAD	31354111	79691
99-IAD12F6-P02-C01	Repede	IAD	16364385	63649	4770
112-IAD12F10-P02-H02	Repede	IAD	14581461	58107	4752
117-IAD12F8-P02-E03	Repede	IAD	12806936	54772	4802
155-IAD12F7-P02-C08	Repede	IAD	14076308	59681	4806
166-IAD12M8-P02-F09	Repede	IAD	12697597	54613	4815
170-IAD12F9-P02-B10	Repede	IAD	16842435	66352	4689
176-IAD12M4-P02-H10	Repede	IAD	15452369	75789	4795
192-IAD12M7-P02-H12	Repede	IAD	18306730	68803	4776
196-IAD12M6-P03-D01	Repede	IAD	5994247	38867	4835
200-IAD12M9-P03-H01	Repede	IAD	15074654	59118	4834
203-IAD12M10-P03-C02	Repede	IAD	6158574	39370	4851
209-IAD12M2-P03-A03	Repede	IAD	3921184	32855	4779
220-IAD12M1-P03-D04	Repede	IAD	3304380	31575	4761
230-IAD12M5-P03-F05	Repede	IAD	6027157	38705	4850
241-IAD12M3-P03-A07	Repede	IAD	5918758	38786	4862
14-MAR11M4-P01-F02	Barcau	MAR	6522008	40990	4585
18-MAR11M9-P01-B03	Barcau	MAR	12496013	68245	4733
20-MAR11M2-P01-D03	Barcau	MAR	6582189	43793	4638
27-MAR11M1-P01-C04	Barcau	MAR	22751184	88407	4676
32-MAR11M8-P01-H04	Barcau	MAR	15433538	58737	4758
39-MAR11F6-P01-G05	Barcau	MAR	15927770	54633	4733
41-MAR11M5-P01-A06	Barcau	MAR	6319511	51729	4616
48-MAR11M10-P01-H06	Barcau	MAR	14098485	58381	4786
56-MAR11M3-P01-H07	Barcau	MAR	7852336	44533	4732
62-MAR11F8-P01-F08	Barcau	MAR	25325766	77051	4471
69-MAR11M6-P01-E09	Barcau	MAR	14105069	64848	4707
86-MAR11F10-P01-F11	Barcau	MAR	26094045	70176	4525
90-MAR11F7-P01-B12	Barcau	MAR	27047211	69398	4495
94-MAR11F9-P01-F12	Barcau	MAR	21390171	64855	4567
104-MAR11M7-P02-H01	Barcau	MAR	11930816	61254	4797
106-MAR11F3-P02-B02	Barcau	MAR	14358857	58109	4819
120-MAR11F5-P02-H03	Barcau	MAR	1468346	21394
129-MAR11F1-P02-A05	Barcau	MAR	1154245	19191
136-MAR11F4-P02-H05	Barcau	MAR	12855235	66744	4826
159-MAR11F2-P02-G08	Barcau	MAR	4225376	35776
23-PRE10M12-P01-G03	Repede	PRE	10434519	54125	4703
36-PRE10M8-P01-D05	Repede	PRE	9088466	58878	4628
63-PRE10M10-P01-G08	Repede	PRE	14688904	59672	4715
73-PRE10M11-P01-A10	Repede	PRE	30189061	89863	4314
78-PRE10M13-P01-F10	Repede	PRE	26009058	76511	4482
108-PRE10M6-P02-D02	Repede	PRE	4305922	38145	4633
113-PRE10M2-P02-A03	Repede	PRE	11107174	53212	4785
119-PRE10M9-P02-G03	Repede	PRE	8482720	47391	4794
133-PRE10M14-P02-E05	Repede	PRE	12762419	55753	4730
138-PRE10M3-P02-B06	Repede	PRE	17100065	66617	4746
148-PRE10F3-P02-D07	Repede	PRE	40159524	91663	4612
153-PRE10M4-P02-A08	Repede	PRE	9249548	55159	4800
157-PRE10M7-P02-E08	Repede	PRE	9702090	50263	4810
164-PRE10M1-P02-D09	Repede	PRE	11299224	56918	4830
224-PRE10F5-P03-H04	Repede	PRE	11195786	48342	4833
233-PRE10F4-P03-A06	Repede	PRE	6957493	42140	4829
236-PRE10M5-P03-D06	Repede	PRE	3971326	34080	4821
243-PRE10F2-P03-C07	Repede	PRE	11036810	47202	4835
248-PRE10F1-P03-H07	Repede	PRE	13029245	51227	4841
16-RAC06M10-P01-H02	Negru	RAC	9142638	48747	4663
35-RAC06M12-P01-C05	Negru	RAC	6937190	40587	4702
40-RAC06M11-P01-H05	Negru	RAC	28802780	81350	4677
43-RAC06M6-P01-C06	Negru	RAC	16658393	58553	4612
45-RAC06M13-P01-E06	Negru	RAC	17175152	55162	4704
55-RAC06M9-P01-G07	Negru	RAC	19344781	60353	4631
57-RAC06F7-P01-A08	Negru	RAC	92642412	891482	4400
59-RAC06M7-P01-C08	Negru	RAC	3528945	34031
80-RAC06M4-P01-H10	Negru	RAC	32901648	109953	4583
81-RAC06M2-P01-A11	Negru	RAC	2088930	23015
82-RAC06M8-P01-B11	Negru	RAC	45344174	95328	4309
93-RAC06F5-P01-E12	Negru	RAC	21381545	56817	4776
111-RAC06M3-P02-G02	Negru	RAC	2246139	27009
114-RAC06M5-P02-B03	Negru	RAC	11124877	51819	4800
154-RAC06M1-P02-B08	Negru	RAC	14993434	60164	4812
207-RAC06F6-P03-G02	Negru	RAC	10855400	46069	4831
238-RAC06F4-P03-F06	Negru	RAC	7215339	39905	4829
239-RAC06F2-P03-G06	Negru	RAC	7401156	40496	4829
244-RAC06F1-P03-D07	Negru	RAC	4176320	33421	4815
249-RAC06F3-P03-A08	Negru	RAC	5592015	36571	4825
2-RAN10-P01-B01	Alb	RAN	872095	13305
3-RAN9-P01-C01	Alb	RAN	2931415	29847
4-RAN7-P01-D01	Alb	RAN	2855323	30411
5-RAN16-P01-E01	Alb	RAN	1565319	22191
7-RAN8-P01-G01	Alb	RAN	1494080	21919
8-RAN6-P01-H01	Alb	RAN	3549710	38384
9-RAN1-P01-A02	Alb	RAN	2932361	30426
12-RAN4-P01-D02	Alb	RAN	2583220	28196
17-RAN2-P01-A03	Alb	RAN	1981069	23634
19-RAN5-P01-C03	Alb	RAN	4815010	38412
22-RAN3-P01-F03	Alb	RAN	2109634	24878
31-RAN15-P01-G04	Alb	RAN	1657791	20086
60-RAN13-P01-D08	Alb	RAN	1859015	21463
71-RAN12-P01-G09	Alb	RAN	2995426	28347
83-RAN14-P01-C11	Alb	RAN	1022118	14602
88-RAN11-P01-H11	Alb	RAN	3918752	33865
50-STE25M2-P01-B07	Aries	STE	25526212	307211	4744
110-STE25M5-P02-F02	Aries	STE	25602742	66549	4704
115-STE25M4-P02-C03	Aries	STE	21355627	73776	4708
124-STE25M1-P02-D04	Aries	STE	21287647	77141	4706
130-STE25M3-P02-B05	Aries	STE	22809017	65454	4679
143-STE25F8-P02-G06	Aries	STE	9101816	48683	4765
156-STE25F9-P02-D08	Aries	STE	13112554	57037	4797
165-STE25F11-P02-E09	Aries	STE	13225297	54669	4682
172-STE25F6-P02-D10	Aries	STE	11852748	57120	4804
175-STE25F3-P02-G10	Aries	STE	15445223	61043	4751
177-STE25F4-P02-A11	Aries	STE	15499443	62022	4763
181-STE25M9-P02-E11	Aries	STE	17615730	62773	4736
182-STE25F1-P02-F11	Aries	STE	15570751	58684	4783
205-STE25M6-P03-E02	Aries	STE	5849269	37697	4832
208-STE25M8-P03-H02	Aries	STE	2977871	28827	4623
211-STE25M7-P03-C03	Aries	STE	5428380	37131	4857
213-STE25F10-P03-E03	Aries	STE	3970733	32568	4786
214-STE25F5-P03-F03	Aries	STE	5719998	38190	4844
221-STE25F7-P03-E04	Aries	STE	4591197	35685	4832
250-STE25F2-P03-B08	Aries	STE	4191972	32911	4787
25-TAL07F6-P01-A04	Negru	TAL	18957970	59191	4696
33-TAL07M3-P01-A05	Negru	TAL	6773784	57784	4656
37-TAL07M5-P01-E05	Negru	TAL	4624247	37886	4428
38-TAL07M12-P01-F05	Negru	TAL	4943948	38799	4501
52-TAL07M2-P01-D07	Negru	TAL	10167681	54121	4727
54-TAL07M8-P01-F07	Negru	TAL	2752668	26690
61-TAL07F8-P01-E08	Negru	TAL	26883701	62592	4614
64-TAL07M11-P01-H08	Negru	TAL	6387240	45770	4604
65-TAL07M4-P01-A09	Negru	TAL	11445909	57050	4664
66-TAL07M9-P01-B09	Negru	TAL	9577713	62527	4705
77-TAL07F7-P01-E10	Negru	TAL	28373073	75116	4560
79-TAL07M6-P01-G10	Negru	TAL	11493663	56440	4628
91-TAL07F4-P01-C12	Negru	TAL	9938580	48765	4674
92-TAL07M1-P01-D12	Negru	TAL	13127130	66768	4716
95-TAL07M10-P01-G12	Negru	TAL	8573801	57397	4559
98-TAL07F3-P02-B01	Negru	TAL	4606173	40810	4616
101-TAL07M7-P02-E01	Negru	TAL	1745617	27485
131-TAL07F2-P02-C05	Negru	TAL	8456097	48795	4825
134-TAL07F5-P02-F05	Negru	TAL	14553472	59867	4655
146-TAL07F1-P02-B07	Negru	TAL	14318419	57492	4790
